# Supplementary material for: Differentiating Benign from Malignant Thyroid Tumors by Kinase Activity Profiling and Dabrafenib BRAF V600E Targeting
Source: Cancers (Basel). 2023 Sep 8;15(18):4477. doi: 10.3390/cancers15184477 (PMC10527361; doi:10.3390/cancers15184477)
Supplement: Supplementary file 1 [file cancers-15-04477-s001.zip]

Archive with 2 entries (2 files):
- cancers-2436906-supplementary figures.pdf
- cancers-2436906-supplementary tables.pdf
